# Supplementary material for: Synthesis of Lead-Free CaTiO3 Oxide Perovskite Film through Solution Combustion Method and Its Thickness-Dependent Hysteresis Behaviors within 100 mV Operation
Source: Molecules. 2021 Sep 7;26(18):5446. doi: 10.3390/molecules26185446 (PMC8471917; doi:10.3390/molecules26185446)
Supplement: Supplementary file 1 [file molecules-26-05446-s001.zip]

Archive with 1 entries (1 files):
- molecules-1341606-supplementary.pdf
